# Supplementary material for: TGF-β signaling in Th17 cells promotes IL-22 production and colitis-associated colon cancer
Source: Nat Commun. 2020 May 25;11:2608. doi: 10.1038/s41467-020-16363-w (PMC7248087; doi:10.1038/s41467-020-16363-w)
Supplement: Supplementary file 4 — Source Data [file 41467_2020_16363_MOESM4_ESM.xlsx]

## Sheet: Fig. 1
A							C										D
Parameter	Total TGFb (ng/g)			Active TGFb (ng/g)			Parameter	% IL-17A+IL-22-			% IL-17A+IL-22+			% IL-17-IL22+			Parameter	# IL-17A+IL-22-			# IL-17A+IL-22+			# IL-17-IL22+
	Normal	Tumor		Normal	Tumor			N	T		N	T		N	T			N	T		N	T		N	T
	7.3838	29.7971		0.939372	1.1123			2.46	9.98		1.86	4.48		3.74	5.17				2.35502e+06						654653
	5.60434	23.5717		0.929287	1.41922				10.9			2.3			3.03			218761	2.0334e+06		149761	155642		155642	2.33131e+06
	6.46134	11.9735		0.315809	0.691189			5.58	5.87		3.82	5.99		3.97	6.73
	7.15312	13.7655		0.856151	1.00575			3.63	4.65		0.45	2.94		0.74	4.55			302477	1.95052e+06		78644	633185		633185	1.1081e+06
	5.59726	9.84849		1.25709	1.61065			1.5	6.02		0.39	3.5		3.14	3.42			637253	7.39787e+06		290785	535787		535787	4.51332e+06
	7.86716	16.0432		0.480894	0.915572			5.15	11.9		2.35	9.93		4.33	7.26			298139	807404		57472.5	143681		143681	631816
	4.0548	35.751		0.903441	0.88559			0.83	5.38		0.16	2.16		0.4	4.21			271137	1.957e+06		147058	533083		533083	2.07531e+06
	3.59252	8.46466		0.463696	0.317397			0.59	3.97		0.32	2.35		1.16	4.21			211202	1.99024e+06		20391.9	166049		166049	380249
	5.82647	37.4412		0.385121	1.60233			1.45	4.92		0.14	1.25		1.14	0.94			59918.4	699356		13525.6	19341.6		19341.6	236892
	6.26345	14.3638		0.593212	1.40292			4.43	17.3		1	8.96		1.43	5.86			327425	4.59239e+06		279101	972414		972414	941156
	5.41904	9.02844		0.35333	0.637026			3.32	4.05		2.83	1.08		9.86	0.83			910988	3.32585e+06		569952	1.13056e+06		1.13056e+06	1.12207e+06
	5.20634	43.9442		0.62194	0.712254			1.95	4.12		1.22	2.19		2.42	1.39			258012	7.0573e+06		182387	377008		377008	619061
	10.1795	25.5598		0.918558	3.24887			2.32	22.8		1.64	3.25		3.39	2
	3.92538	18.4473		1.65977	1.27017			6.98	5.13		8.4	6.5		9.86	10.67
	14.2239	34.3126		2.41082	2.26638			9.6	7.26		3.2	1.2		1.1	1.1
		27.0781			2.21319			6.25	13.78		1.5	6.1		0.32	0.96
		71.878			5.8347			3.81	2.21		0.74	0.82		0.92	1.6
								4.76	14.67		0.47	0.27		0.15	0.04
								7.88	8.15		1.63	1.61		0.49	0.38
								1.53	7.6		0.22	0.22		1.3	0.1
								0.21	3.83		1.26	12.5		0.13	1.48
								0.77	5.76		7.46	16.2		11.21	0.08

## Sheet: Fig. 2
A							B
Parameter	Il22 mRNA						Parameter	IL-22(ng/ml)
		without CD28 mAb		with CD28 mAb					without CD28 mAb		with CD28 mAb
		value 1		value 1					value 1		value 1
	Anti-TGFb	0.013406		0.019334				Anti-TGFb	19.9609		59.8534
	TGFb 1	0.008523		0.294112				TGFb 1	13.8193		377.535
	TGFb 5	0.008736		0.306136				TGFb 5	13.5339		329.222
	Anti-TGFb+FICZ	0.019662		0.144561				Anti-TGFb+FICZ	52.1237		177.684
	TGFb 1+ FICZ	0.0289235		3.33874				TGFb 1+ FICZ	74.1471		527.815
	TGFb 5+ FICZ	0.0487965		2.10759				TGFb 5+ FICZ	94.593		618.452
	Anti-TGFb+FICZ+IL1b	0.045569		0.050138				Anti-TGFb+FICZ+IL1b	134.902		312.199
	TGFb 1+ FICZ+IL1b	0.39863		1.34533				TGFb 1+ FICZ+IL1b	320.284		626.373
	TGFb 5+ FICZ+IL1b	0.358768		2.35545				TGFb 5+ FICZ+IL1b	232.999		623.417
D
Parameter	%IL-17A+IL-22-
	without CD28 mAb									with CD28 mAb
	Anti-TGFb	TGFb 1	TGFb 5	Anti-TGFb+FICZ	TGFb 1+ FICZ	TGFb 5+ FICZ	Anti-TGFb+FICZ+IL1b	TGFb 1+ FICZ+IL1b	TGFb 5+ FICZ+IL1b	Anti-TGFb	TGFb 1	TGFb 5	Anti-TGFb+FICZ	TGFb 1+ FICZ	TGFb 5+ FICZ	Anti-TGFb+FICZ+IL1b	TGFb 1+ FICZ+IL1b	TGFb 5+ FICZ+IL1b
	0.15	29.4	18.2	2.91	55.9	52.2	2.17	60.4	55.8	3.23	34.9	32.1	2.98	25.2	25	4.57	26.3	26
	0.019	15.8
		41.6			58.7						28.4			30.6
		35.8			56.3						41.4			26.1
	0.37	36.45	27.8	0.98	56.94	48.76	1.42	59.94	51.62	10.92	40.95	39.03	11.1	25.95	31.53	7.15	29.46	31.15
	0.05	25.34	20.78	0.27	44.9	41.08	1.7	62.09	50.56	1.58	39.27	32.8	7.26	31.67	35.22	10.38	31.02	36.68
	0.7	32.88	22.36	0.91	60.28	51.32	4.37	71.44	58.82	6.42	33.35	29.68	7.62	34.61	64.75	7.68	40.55	37.06
Parameter	%IL-17A+IL-22+
	without CD28 mAb									with CD28 mAb
	Anti-TGFb	TGFb 1	TGFb 5	Anti-TGFb+FICZ	TGFb 1+ FICZ	TGFb 5+ FICZ	Anti-TGFb+FICZ+IL1b	TGFb 1+ FICZ+IL1b	TGFb 5+ FICZ+IL1b	Anti-TGFb	TGFb 1	TGFb 5	Anti-TGFb+FICZ	TGFb 1+ FICZ	TGFb 5+ FICZ	Anti-TGFb+FICZ+IL1b	TGFb 1+ FICZ+IL1b	TGFb 5+ FICZ+IL1b
	0.028	0.028	0.022	0.18	2.21	2.93	0.18	6.4	5.1	0.8	3.01	2.85	2.85	21.5	23.1	6.2	31.8	33.4
	0	0.37
		0.064			2.02						7.09			25.4
		0.16			2.72						8.38			38.1
	0.05	0.31	0.25	0.18	3.99	2.96	0.46	10.44	9.08	1.12	21.46	14.04	2.7	51.45	47.08	1.62	48	46.89
	0.01	0.13	0.11	0.12	1.53	2.04	0.54	12.22	7.94	0.43	9.34	6.32	2.45	44.13	37.37	2.12	51.37	41.15
	0.03	0.14	0.17	0.34	3.5	3.59	0.51	5.34	7.28	0.72	5.22	4.73	2.05	25.6	26.41	1.27	30.97	33.89
Parameter	%IL-17A-IL-22+
	without CD28 mAb									with CD28 mAb
	Anti-TGFb	TGFb 1	TGFb 5	Anti-TGFb+FICZ	TGFb 1+ FICZ	TGFb 5+ FICZ	Anti-TGFb+FICZ+IL1b	TGFb 1+ FICZ+IL1b	TGFb 5+ FICZ+IL1b	Anti-TGFb	TGFb 1	TGFb 5	Anti-TGFb+FICZ	TGFb 1+ FICZ	TGFb 5+ FICZ	Anti-TGFb+FICZ+IL1b	TGFb 1+ FICZ+IL1b	TGFb 5+ FICZ+IL1b
	0.028	0	0	0.6	0.28	0.27	0.75	0.63	0.51	4.2	1.11	0.98	8.93	8.2	7.9	12.5	9.78	8.89
	0.056	0.39
		0.021			0.33						2.93			6.16
		0.05			0.14						2.49			8.05
	0.36	0.15	0.06	0.51	0.4	0.29	1.72	0.54	0.49	1.57	3.24	3.52	2.6	4.12	4.02	3.25	4.86	4.47
	0.02	0.05	0.03	0.27	0.19	0.14	1.49	0.6	0.5	2.41	2.22	1.81	3.56	4.05	3.16	2.66	3.76	2.81
	0.04	0.03	0.07	0.59	0.25	0.31	1.26	0.16	0.25	1.25	1.98	1.57	1.7	3.95	3.45	1.65	2.89	3.08

## Sheet: Fig. 3
A
Parameter	%IL-17A+IL-22- colon				%IL-17A+IL-22+ colon				%IL-17A-IL-22+ colon				%IL-17A+IL-22- tumor				%IL-17A+IL-22+ tumor				%IL-17A-IL-22+ tumor
	WT:WT	WT	Tg		WT:WT	WT	Tg		WT:WT	WT	Tg		WT:WT	WT	Tg		WT:WT	WT	Tg		WT:WT	WT	Tg
	28.8	35.9	21.1		4.7	5.78	1.72		1.6	2.32	1.55		21.4	36.1	28.1		12.1	13.8	10.3		2.64	2.99	2.48
	25.8	21.9	17.2		4.72	4.68	2.27		1.44	2.71	1.54		27.7	36.5	28.1		13.3	11.4	7.63		2.85	3.3	1.53
	18.5	37	30.9		3.16	2.72	1.84		1.54	0.73	0.74		23.2	36	24.4		11.3	9.3	3.94		1.96	1.16	0.79
	23.6	33.9	26.2		3.02	2.81	1.84		0.94	1.23	0.94		24.9	28.7	20.4		5.55	12.8	6.42		2.83	3.36	2.51
	29.4	39.2	27		3.93	4.47	1.11		1.62	0.95	0.63		26.9	27.2	30.9		10	10.3	7.19		3.87	2.64	2.88
	24.4	27.9	28		2.02	6.44	3.08		0.6	1	0.94		26.7	36.5	22.9		16.9	9.44	7.34		4.31	1.78	1.89
	15.7	27.4	24.4		2.31	2.54	2.23		2.11	1	1.11		27.6	22.3	15.7		10.6	7.75	4.68		3.38	3.16	2.53
	12.6	32.2	24.3		3.9	2.67	1.35		2.26	1.16	0.99		32.6	26.5	25		9.34	8.74	4.95		4.56	2.73	1.74
	26.3	21.3	13.2		2.78	2.44	1.06		2.05	1.16	1.28		16.5	30.2	17.4		14.6	17.7	7.4		10.4	4.91	3.74
	34	25.2	23.2		3.6	3.14	2.25		2.23	0.89	1.04		30.6				9.36				2.42
	13.3	26.4	21.6		4.54	4.68	3.73		2.11	1.57	1.58		32				11				5.05
	12.5	31.3	17.2		2.73	3.84	1.66		3.05	1.74	0.99		26.9				7.18				2.18
	21				2.11				1.4				23.2				14.6				4.63
	20.8				2.79				2.25				25.5				9.47				2.58
	26.4				1.61				1.58				11.9				5.31				2.5
	15.4				4.39				1.51				15.6				10.4				8.87
	9.81				2.34				1.15				27				5.66				2.67
	10.3				3.2				1.47				27.7				6.69				2.73
	27.7				2.34				2.08
	20				2.37				2.72
	20.6				1.39				1.51
	21.9				2.56				1.67
B
Parameter	Tumor score					Parameter	Tumor number
	Rag1-/-IL22-/- + WT	Rag1-/-IL22-/- + DNR	Rag1-/-IL22-/- + IL22KO	Rag1-/-IL22-/- + DNR/IL22KO			Rag1-/-IL22-/- + WT	Rag1-/-IL22-/- + DNR	Rag1-/-IL22-/- + IL22KO	Rag1-/-IL22-/- + DNR/IL22KO
	1	0	4	0			11	0	2	0
	15	1	0	0			25	1	0	0
	45	0	11	0			12	0	9	0
	19	1	3	2			17	1	2	2
	27	0	14	1			1	0	10	1
	2	0	8	0			14	0	7	0
	24	0	3	7			1	0	3	5
	0	1	0				2	1	0
	0	1	0				9	1	0
	2	1	0				2	1	0
	13	3	0				6	2	0
	4	8	11				5	5	9
	0	9	0				0	7	0
	2	0	0				0	0	0
	11		5				2		4
	2		4				11		3
	6		0				4		0
	5		6				0		5
			8						6

## Sheet: Fig. 4
A
Parameter	%IL-17A+IL-22- colon				%IL-17A+IL-22+ colon				%IL-17A-IL-22+ colon				%IL-17A+IL-22- tumor				%IL-17A+IL-22+ tumor				%IL-17A-IL-22+ tumor
	WT:WT	Wt	KO		Wt	Wt	KO		Wt	Wt	KO		Wt	Wt	KO		Wt	Wt	KO		Wt	Wt	KO
	7.07	16.9	6.39		0.068	0.67	0.55		0.19	1.28	2.14		10.2	19.6	9.31		1.42	1.31	1.03		1.17	1.14	2.15
	11.6	7.22	1.04		0.38	0.33	0.087		0.41	0.22	1.13		13.3				1.81				1.23
	9.04	13.5	1.87		0.27	0.66	0.24		0.44	0.56	0.49		10.9	15.3	3.87		2.95	3.43	2.26		2.35	2.78	6.45
	5.52	12.3	3.27		0.3	0.3	0.15		0.32	0.45	1.11			6.3	10.1			0.61	0.25			1.22	3.47
	9.04	11.3	12.6		0.25	0.47	0.37		0.28	0.55	1.05			15.3	4.12			1.82	0.34			1.78	3.47
	8.31	8.95	2.94		0.28	0.47	0.26		0.57	0.55	1.36		9.32	9.17	7.29		0.87	1.32	1.47		0.58	2.29	4.78
	7.44	3.28	2.78		0.2	0.25	0.3		0.28	1.14	2.23		12.6	19	8.44		2.81	3.3	2.51		1.19	0.99	3.23
	2.97	10.3	4.34		0.15	0.59	0.35		0.15	0.73	0.79			13.1	10.3			3.22	2.68			0.67	2.57
	7.64	2.42	0.98		0.17	0.077	0.15		0.16	0.36	0.8
		7.75	4.92			0.31	0.65			0.36	1.11		5.3				0.79				0.89
		8.81	13.5			0.29	0.27			0.22	0.46		7.89				2.15				1.79
	3.12				0.025				0.2				5.62				0.56				1.12
	12.2				0.36				0.4
	8.32				0.33				0.82				4.41				0.54				1.89
	6.62				0.4				0.36				8.89				1.44				1.18
	7.39				0.28				0.43
	6.31				0.17				0.34
	2.38				0.46				1.15
	2.81				0.086				0.55
	7.77				0.24				0.16
B
parameter	Tumor score
	Cycle II			Cycle III
	+/+	d/d		+/+	d/d
	3	4
	2				19
		4		26	3
		4		16	12
	4	2		9	2
	15	2		11	10
	6	1		6	4
		1			2
	3	0		31	13
	0	0		6	8
	0	0		0	3
	11	2		7	2
	3	6		12	7
	0	0		10	2
	1	6		1	0
	0	0		4	0
	0	1		6	1
		1			1
		3			1
		2			8
		0			0
		2

## Sheet: Fig. 5
A									B						C																				D
																																			Parameter	% IL-17A+IL-22-
Parameter	Ahr mRNA								Parameter	%IL-17A+IL-22-					Parameter	cre -									cre +											Anti-TGFb								TGFbeta
		w/o aCD28			with aCD28										% IL-17A+IL-22-	63.4	58.1	59.4	62.4	60.9	59.5	48.8	48.6	45.1	58.3	57.8	57	44.2	42.2	40.5	30.8	31.1	34		w/o FICZ	13.45	62.45	50.7	46.4		61.45	49.77	57.44	65.65	93.95	91	86.2		80.24
		nothing	IL-6+TGFb	IL-6+TGFb+FICZ	nothing	IL-6+TGFb	IL-6+TGFb+FICZ		Ahr inhibitor (uM)	0	2,5	5	10		% IL-17A+IL-22+	13.5	18.4	18.2	12.8	15.3	14	15.7	7.52	4.69	3.37	2.66	1.01	0.42	0.59	0.83	0.26	0.65	2.44		FICZ	17.1	67.2	50.9	41.4	82.09	63.14	41.19	48.84	60.8	83.1	83.1	80.3	81.1	69.36
	value 1	0.105837	0.838512	1.60142	0.0354565	0.514291	0.685183			39.3	37.1	32.3	31.3		% IL-17A-IL-22+	0.61	1.16	0.92	0.5	0.74	0.54	2.2	1.23	1.32	0.79	0.63	0.19	0.27	0.48	0.73	0.16	1.01	2.22		Ahr inhibitor	19.25	57	56.7	47.4					65.6	94.35	91	85.4
										29.1	27.9	27.1	25.3
										29.4	28.5	28	26.8
Parameter	Rorc mRNA									34.7	30.1	22	12.2																						Parameter	% IL-17A+IL-22+
		w/o aCD28			with aCD28																															Anti-TGFb								TGF-beta
		nothing	IL-6+TGFb	IL-6+TGFb+FICZ	nothing	IL-6+TGFb	IL-6+TGFb+FICZ																												w/o FICZ	0.265	1.18	0.79	1		1.04	7.46	6.95	0.505	0.97	1.25	1.09		0.87
	value 1	0.181811	3.19385	11.4031	0.136241	4.06994	18.0169			%IL-17A+IL-22+																									FICZ	3.165	3.94	2.49	2.07	4.33	4.12	17.93	18.84	8.58	12.65	7.75	5.69	15.49	7.4
										0	2,5	5	10																						Ahr inhibitor	0.46	0.665	0.95	0.72					0.495	0.32	0.65	0.61
										15.6	9.12	4.6	3.8
Parameter	cmaf mRNA									18.4	11.9	7.47	5.01
		w/o aCD28			with aCD28					19.6	12.4	7.51	5.37																						Parameter	% IL-17A-IL-22+
		nothing	IL-6+TGFb	IL-6+TGFb+FICZ	nothing	IL-6+TGFb	IL-6+TGFb+FICZ			16.5	9.79	7.27	3.3																							Anti-TGFb								TGF-beta
	value 1	0.219532	9.53727	30.2697	0.060308	2.95688	8.31713																												w/o FICZ	3	0.39	0.225		0.11	0.84	0.36		0.89	1.705	0.35		0.01	0.15
																																			FICZ	0.89	1.705	0.35	0.1	0.4	3.14	1.51		0.39	0.765	0.0505	0.05	0.04	0.82
										%IL-17A-IL-22+																									Ahr inhibitor	0.63	0.255	0.13						0.061	0.0925	0.017
Parameter	Il22 mRNA									0	2,5	5	10
		w/o aCD28			with aCD28					3.17	2.3	1.74	1.42
		nothing	IL-6+TGFb	IL-6+TGFb+FICZ	nothing	IL-6+TGFb	IL-6+TGFb+FICZ			5.89	4.95	3.78	2.87
	value 1	0.0001	0.0422245	0.372754	0.004909	0.318012	7.76659			6.08	5.01	3.72	2.98
										4.59	4.33	5.19	4.04
Parameter	Il17a mRNA
		w/o aCD28			with aCD28
		nothing	IL-6+TGFb	IL-6+TGFb+FICZ	nothing	IL-6+TGFb	IL-6+TGFb+FICZ
	value 1	0.0001	0.0226175	0.0993575	0.0001	0.0309915	0.0993405
Parameter	Il10 mRNA
		w/o aCD28			with aCD28
		nothing	IL-6+TGFb	IL-6+TGFb+FICZ	nothing	IL-6+TGFb	IL-6+TGFb+FICZ
	value 1	0.178148	1.24041	3.64603	0.028259	1.48655	2.72666
[truncated: 2 more columns]

## Sheet: Fig. 6
C											D
Parameter	peak signal (deltaF 340/380)					Parameter	plateau signal (deltaF 340/380)				Parameter	% IL-17A+IL-22-					Parameter	% IL-17A+IL-22+				Parameter	% IL-17A-IL-22+
	aCD3+CD28	aCD3	aCD3+PI3K Inh	aCD3+aCD28 PI3K Inh		aCD3+CD28	aCD3	aCD3+PI3K Inh	aCD3+aCD28 PI3K Inh
	0.3087	0.281233	0.278233	0.236233		0.315894	0.318911	0.283685	0.32633		W (uM)	0	0,1	0,5	1		0	0,1	0,5	1		0	0,1	0,5	1
	0.345833	0.237833	0.2735	0.180567		0.337898	0.213575	0.201663	0.349984			20.5	19	19.4	13.4		27.9	10.4	6.43	4.57		13	9.65	8.15	11.1
	0.392667	0.3654	0.392133	0.358967		0.329796	0.322529	0.218934	0.389682			14.6	16.6	10.1	9.57		27.3	2.17	1.44	1.97		23.1	3.91	4.51	6.53
	0.367867	0.3773	0.445967	0.378567		0.362867	0.360461	0.288599	0.325676			24.3	35.5	36.6	38.6		28.8	11.8	8.94	8.14		12.1	4.11	3.19	3.33
	0.346967	0.2879	0.2732	0.2969		0.312289	0.301481	0.334319	0.235781			34.7	37.6	35.6	33.7		25.2	14.5	11.6	9.44		5.16	2.94	2.74	2.43
	0.3398	0.327167	0.2447	0.279433		0.307219	0.305393	0.272498	0.260539
	0.312633	0.276733	0.368467	0.159233		0.295698	0.251088	0.154169	0.239112
	0.403267	0.2939	0.353433	0.166767		0.341847	0.313674	0.170831	0.343207
	0.359067	0.337233	0.346433	0.394233		0.311228	0.321427	0.313298	0.313595
	0.394267	0.3004	0.330367	0.151333		0.283751	0.32011	0.234785	0.299818
	0.381067	0.287733	0.379333	0.159867		0.355647	0.307895	0.33448	-0.329667
	0.319133	0.3453	-0.255433	0.308		0.219004	0.285655	0.293742	0.292696
	0.318733	0.3325	-0.193167	0.160667		0.301346	0.325113	0.18457	0.287962
	0.2336	0.3199	-0.146467	0.197833		0.226084	0.312739	0.214995	0.394953
	0.3608	0.357833	0.371167	0.139167		0.351671	0.325672	0.126425	0.26536
	0.448567	0.3127	-0.2926	0.158933		0.35547	0.308636	0.246449	0.292303
	0.3864	0.347633	0.3085	0.223567		0.371884	0.321569	0.279696	0.215016
	0.422933	0.313533	0.285633	0.1366		0.335643	0.299437	0.258923	0.299311
	0.396267	0.341333	0.272067	0.0560667		0.361525	0.320785	-0.00315914	0.249325
	0.437433	0.304167	0.255367	0.199833		0.385498	0.310844	0.217124	0.271883
	0.4091	0.2673	0.244	0.2366		0.367648	0.283397	0.266987	0.212806
	0.4132	0.350033	0.328033	0.1597		0.377265	0.330066	0.198539	0.339162
	0.0799667	0.2862	0.207767	0.245533		0.132805	0.305264	0.290469	0.207767
	0.2741	0.259833	0.246267	0.104933		0.313003	0.244801	0.164578	0.161654
	0.333067	0.383467	0.145667	0.1762		0.297647	0.311144	0.210006	0.121699
	0.323933	0.3349	0.354267	0.202933		0.310449	0.328481	0.233837	0.167718
	0.351233	0.343767	0.104933	0.140033		0.350588	0.332799	0.166324	0.202224
	0.4283	0.393467	0.193833	0.312633		0.360203	0.340499	0.305246	0.16635
	0.416567	0.291733	0.422233	0.141467		0.377405	0.293282	0.18608	0.303233
	0.438467	0.363567	0.471333	0.544		0.331821	0.324018	0.272	0.331172
	0.4032	0.3414	0.150367	0.185		0.350942	0.368368	0.252032	0.150786
	0.2837	0.371633	0.1396	0.2407		0.285474	0.354698	0.248023	0.183213
	0.338967	0.4121	0.2087	0.396133		0.337289	0.3551	0.248295	0.172635
	0.352	0.392	0.0778	0.118067		0.378452	0.33829	0.210422	0.0715097
	0.375133	0.398867	0.233567	0.214967		0.35565	0.358125	0.262612	0.271567
	0.322733	0.3068	0.1778	0.103467		0.305766	0.288413	0.0896925	0.158864
	0.302767	0.471367	0.160333	0.141633		0.276283	0.353431	0.186537	0.227495
	0.4115	0.362533	0.123167	0.238967		0.355693	0.326243	0.283612	0.168554
	0.3547	0.347033	0.113833	-0.0321333		0.340732	0.310162	-0.245295	0.097543
	0.3097	0.3186	0.183533	0.227267		0.295087	0.343503	0.275073	0.350082
	0.325533	0.286067	0.133933			0.336437	0.250551		0.173482
	0.299533	0.284033	0.213867			0.313727	0.232517		0.332318
	0.364233	0.3384	0.0966			0.323814	0.357594		0.102987
	0.308567	0.327567	0.1345			0.288309	0.324825		0.104629
	0.386167	0.3865	0.4155			0.358296	0.357758		0.174081
	0.577367	0.396533	0.1261			0.400044	0.351404		0.142616
	0.4354	0.3428	0.0898667			0.342206	0.324994		0.120157
	0.353967	0.3198	0.168067			0.347741	0.313477		0.237486
	0.2472	0.3079	0.138133			0.268652	0.33361		0.184133
	0.326833	0.381067	0.102967			0.313188	0.353938		0.285515
	0.397567	0.379467	0.0645333			0.367793	0.317402		0.0688237
	0.284433	0.252933				0.334627	0.267933
	0.3066	0.367433				0.290148	0.352014
		0.253533					0.264727
		0.367333					0.316688
		0.359233					0.320459
		0.362833					0.326511
		0.321467					0.315757
		0.373133					0.36365
		0.332533					0.302179
		0.348367					0.340109
		0.3131					0.328745
		0.311433					0.294627
		0.3541					0.338068
		0.038					0.0543548
		0.0463333					0.0573333
		0.0506333					0.067472
		0.0576					0.0730839
		0.160633					0.235601
		0.0432333					0.0547172
		0.0328333					0.0315753
		0.0433					0.0592677
		0.0460667					0.035357
		0.0544					0.0270129
		0.1253					0.172397
		0.0303					0.0368807
		0.0345					0.0445645
		0.0302667					0.0348796
		0.0313					0.00871935
		0.0435667					0.0378247
		0.0372					0.0386193
		0.0673667					0.068528
		0.0243					0.0409129
		0.0279333					0.0317398
		0.0307667					0.0337344
		0.0143					-0.202377
		0.0518667					0.0556731
		-0.0558667					-0.277318
		0.0302					0.0322968
		0.125867					0.0145441

## Sheet: Fig. S1
Parameter	IL-17A (pg/ml)
		w/o aCD28	with CD28
	Anti-TGFb	-1.61	7.62
	TGFb 1	19.41	466.9
	TGFb 5	105.41	461.09
	Anti-TGFb+FICZ	1.61	29.38
	TGFb 1+ FICZ	286.07	538.54
	TGFb 5+ FICZ	267.93	770.8
	Anti-TGFb+FICZ+IL1b	8.01	51.49
	TGFb 1+ FICZ+IL1b	739.05	1121.47
	TGFb 5+ FICZ+IL1b	800	1097.65

## Sheet: Fig. S2
Parameter		IL-22 (ng/ml)			IL-22 mRNA
	BFP+	24.4413		BFP+	0.0245183
	BFP-	0.502492		BFP-	1.94483e-05

## Sheet: Fig. S4
Parameter	%Foxp3+
	Colon				Tumor
	WT:WT	WT	Tg		WT:WT	WT	Tg
	15	16.6	18.8		9.29	27.4	22.6
	12.8	14.7	20.6		10.6	27.3	32.3
	18.1	46.1	26.1		21	39.2	39.1
	25.5	49.4	43		20.6	30	16.4
	31	43	31.6		22.1	27.2	30.6
	30.4	43.2	31.4		31.6	26.3	23.4
	31.9	54.3	29		6.98	22.9	22.8
	43	44.3	39.1		31.2	26	27.1
	20.5	41.8	28.3		21	18.1	10.2
	44	30.6	30.7		14.9
	40.1	46.4	33.8		20.1
	17.5	43.1	19.7		13.5
	20.4				25.5
	30.5				19.5
	27.4				18.4
	19.4				9.17
	34.3				36.1
	28.5				25.2
	26.6
	18
	37.6
	36.2

## Sheet: Fig. S5
	Colon day 6				Colon day 6				Colon day 6
	%IL-17A+IL-22-				%IL-17A+IL-22+				%IL-17A-IL-22+
	WT:WT	WT	Tg		WT:WT	WT	Tg		WT:WT	WT	Tg
	14.6	12.4	24.8		2.4	1.17	3.9		4.33	3.16	3.98
	32.8	10.3	22.7		7.69	1.37	1.01		3.76	4.1	1.01
	18.2	11.9	14.6		4.02	2.56	2.22		5.63	3.25	3.19
	16.9	8.62	16.2		3.33	1.48	2.85		5.13	4.95	4.6
		16.2	19.1			2.3	2.36			4.48	3.43
		11.8	13.7			1.77	1.57			3.92	4.67
	9.41	2.61	17.5		1.48	0.37	3.83		4.96	9.11	9.21
	15.4	7.89	15.1		1.71	1.13	2.1		2.79	4.25	3.71
	8.82	5.52	11.9		1.32	1.07	2.77		4.62	6.04	5.65
	13.6	3.32	14.7		2.26	0.51	2.56		4.99	4.51	4.36
	15.3				2.93				3.17
	10.3				2.2				5.04
	Colon day 8				Colon day 8				Colon day 8
	%IL-17A+IL-22-				%IL-17A+IL-22+				%IL-17A-IL-22+
	WT:WT	WT	Tg		WT:WT	WT	Tg		WT:WT	WT	Tg
	11.3	8.28	35.1		0.55	0.89	2.51		1.09	2.1	1.67
	26.5	7.59	39.7		1.09	0.61	1.97		1.94	2.14	1.78
	10.9	13.2	11.3		0.93	0.12	0.37		1.39	2.34	1.8
	28.3	6.71	24.8		1.28	0.65	1.24		1.14	1.8	1.69
		13.4	41.2			0.58	1.98			2.18	0.91
		14.8	25.6			1.29	1.02			2.18	1.69
	9.28	8.89	12.6		1.03	0.63	0.76		1.03	4.63	6.32
	9.72	3.92	10		0.91	1.04	2.66		2.44	4.44	6.34
	8.1	4.29	13.3		1	0.44	1.42		3.09	2.48	3.19
	14.7				1.69				1.13
	16.2				0.64				1.99
	9.8				1.47				3.03

[truncated: 2 more sheets: Fig. S6, Fig. S7]
